# Supplementary material for: Complete Biodegradation of Diclofenac by New Bacterial Strains: Postulated Pathways and Degrading Enzymes
Source: Microorganisms. 2023 May 30;11(6):1445. doi: 10.3390/microorganisms11061445 (PMC10301663; doi:10.3390/microorganisms11061445)
Supplement: Supplementary file 1 [file microorganisms-11-01445-s001.zip]

Archive with 1 entries (1 files):
- microorganisms-2419831-supplementary.pdf
